# Supplementary material for: Wearable and Washable MnO2−Zn Battery Packaged by Vacuum Sealing
Source: Nanomaterials (Basel). 2023 Jan 7;13(2):265. doi: 10.3390/nano13020265 (PMC9864546; doi:10.3390/nano13020265)
Supplement: Supplementary file 1 [file nanomaterials-13-00265-s001.zip]

Archive with 1 entries (1 files):
- nanomaterials-2141817-supplementary.pdf
